# Supplementary material for: Tumor‐Derived Interleukin 35 Promotes Fibrosis in the Tumor Microenvironment of Pancreatic Cancer by Activating Pancreatic Stellate Cells
Source: Adv Sci (Weinh). 2025 Nov 14;13(5):e09074. doi: 10.1002/advs.202509074 (PMC12850332; doi:10.1002/advs.202509074)
Supplement: Supplementary file 3 — Supporting Information [file ADVS-13-e09074-s002.xlsx]

## Sheet: Sheet1
IL-35						EBI3						IL-12A
avg.exp	pct.exp	features.plot	id	avg.exp.scaled		avg.exp	pct.exp	features.plot	id	avg.exp.scaled		avg.exp	pct.exp	features.plot	id	avg.exp.scaled		features.plot	id	Ratio		features.plot	id	Ratio		features.plot	id	Ratio
0.0109928	4.54545	IL35_Score	T2	1.45375		0.0490713	3.24675	EBI3	T2	1.45187		0.0108515	1.2987	IL12A	T2	0.254109		myCAF	T2	0.369863		iCAF	T2	0.589041		apCAF	T2	0.041096
0.004947	2.54042	IL35_Score	T4	0.610418		0.0424033	1.61663	EBI3	T4	1.09909		0.00811032	0.923788	IL12A	T4	-0.0925503		myCAF	T4	0.683544		iCAF	T4	0.316456		apCAF	T4	0
0.00785326	4.09357	IL35_Score	T15	1.01581		0.0316079	2.92398	EBI3	T15	0.527943		0.019397	1.16959	IL12A	T15	1.33481		myCAF	T15	0.649378		iCAF	T15	0.342324		apCAF	T15	0.00829876
0.0103294	5.89431	IL35_Score	T19	1.3612		0.0431528	5.0813	EBI3	T19	1.13874		0.00808794	1.01626	IL12A	T19	-0.0953801		myCAF	T19	0.385185		iCAF	T19	0.577778		apCAF	T19	0.037037
0.00347017	4.12979	IL35_Score	T23	0.404423		0.0284113	1.76991	EBI3	T23	0.358821		0.0145893	2.35988	IL12A	T23	0.726808		myCAF	T23	0.697861		iCAF	T23	0.293226		apCAF	T23	0.00891266
0.0172274	7.81991	IL35_Score	T12	2.3234		0.0696833	7.34597	EBI3	T12	2.5		0.00621891	0.7109	IL12A	T12	-0.331746		myCAF	T12	0.351351		iCAF	T12	0.648649		apCAF	T12	0
0.00671482	4.40654	IL35_Score	T9	0.857015		0.0373652	3.9801	EBI3	T9	0.832542		0.00366369	0.497512	IL12A	T9	-0.654891		myCAF	T9	0.948758		iCAF	T9	0.0481366		apCAF	T9	0.00310559
0.006613	2.21812	IL35_Score	T22	0.842772		0.041186	2.03327	EBI3	T22	1.03468		0.000967656	0.184843	IL12A	T22	-0.995844		myCAF	T22	0.586207		iCAF	T22	0.413793		apCAF	T22	0
0.002272	1.27226	IL35_Score	T3	0.237297		0.0355016	1.01781	EBI3	T3	0.733942		0.011566	0.254453	IL12A	T3	0.344477		myCAF	T3	0.213793		iCAF	T3	0.786207		apCAF	T3	0
0.00218684	4.16667	IL35_Score	T24	0.225414		0.00842309	0.757576	EBI3	T24	-0.698683		0.0277791	3.40909	IL12A	T24	2.39486		myCAF	T24	0.2443		iCAF	T24	0.7557		apCAF	T24	0
0.0017064	3.5533	IL35_Score	T13	0.158398		0.00649219	0.761421	EBI3	T13	-0.80084		0.0261632	2.79188	IL12A	T13	2.1905		myCAF	T13	0.388889		iCAF	T13	0.611111		apCAF	T13	0
-0.000292468	5.36585	IL35_Score	T16	-0.120421		0.0254525	4.39024	EBI3	T16	0.20228		0.0100513	0.97561	IL12A	T16	0.152921		myCAF	T16	0.392216		iCAF	T16	0.595808		apCAF	T16	0.011976
-0.0100376	0.921659	IL35_Score	T1	-1.47976		0.0131024	0.921659	EBI3	T1	-0.451116		0	0	IL12A	T1	-1.11822		myCAF	T1	0.365385		iCAF	T1	0.615385		apCAF	T1	0.0192308
-0.0123585	2.11268	IL35_Score	T5	-1.47976		0.00104981	0.704225	EBI3	T5	-1.08878		0.00341519	1.40845	IL12A	T5	-0.686318		myCAF	T5	0.192982		iCAF	T5	0.789474		apCAF	T5	0.0175439
-0.00661317	1.17647	IL35_Score	T7	-1.00209		0.00644106	1.17647	EBI3	T7	-0.803544		0	0	IL12A	T7	-1.11822		myCAF	T7	0.4		iCAF	T7	0.5		apCAF	T7	0.1
-0.00200408	2.75229	IL35_Score	T10	-0.359172		0.0291515	2.75229	EBI3	T10	0.397983		0	0	IL12A	T10	-1.11822		myCAF	T10	0.382353		iCAF	T10	0.382353		apCAF	T10	0.235294
-0.00528071	0.296736	IL35_Score	T18	-0.816224		0.00393595	0.296736	EBI3	T18	-0.936081		0	0	IL12A	T18	-1.11822		myCAF	T18	0.372222		iCAF	T18	0.622222		apCAF	T18	0.00555556
-0.000661081	4.94505	IL35_Score	T6	-0.171838		0.0117879	1.64835	EBI3	T6	-0.520661		0.0175514	3.2967	IL12A	T6	1.10141		myCAF	T6	0.528302		iCAF	T6	0.471698		apCAF	T6	0
-0.000842097	2.98211	IL35_Score	T8	-0.197088		0.0144645	1.78926	EBI3	T8	-0.379054		0.00920177	1.19284	IL12A	T8	0.0454802		myCAF	T8	0.9		iCAF	T8	0.1		apCAF	T8	0
-0.00146522	1.94892	IL35_Score	T17	-0.284006		0.00722528	0.806452	EBI3	T17	-0.762054		0.0107453	1.14247	IL12A	T17	0.240678		myCAF	T17	0.814286		iCAF	T17	0.185714		apCAF	T17	0
-0.00251271	1.43369	IL35_Score	T20	-0.430119		0	0	EBI3	T20	-1.14432		0.0116581	1.43369	IL12A	T20	0.356116		myCAF	T20	1		iCAF	T20	0		apCAF	T20	0
-0.00366455	2.29008	IL35_Score	T11	-0.590788		0.0108575	1.52672	EBI3	T11	-0.569886		0.00831494	0.763359	IL12A	T11	-0.066673		myCAF	T11	0.798701		iCAF	T11	0.201299		apCAF	T11	0
-0.00626259	1.21457	IL35_Score	T21	-0.816224		0.00136889	0.809717	EBI3	T21	-1.07189		0.00183	0.404858	IL12A	T21	-0.88674		myCAF	T21	0.970588		iCAF	T21	0		apCAF	T21	0.0294118
-0.00861785	0.355872	IL35_Score	T14	-1.28171		0.000963047	0.177936	EBI3	T14	-1.09337		0.002049	0.177936	IL12A	T14	-0.85915		myCAF	T14	0.434783		iCAF	T14	0.536232		apCAF	T14	0.0289855
